# Supplementary material for: Obligatory intracellular bacterium Anaplasma phagocytophilum AnkA regulates actin dynamics and spatiotemporal bacterial release
Source: PLoS Pathog. 2026 Jun 24;22(6):e1014350. doi: 10.1371/journal.ppat.1014350 (PMC13293403; doi:10.1371/journal.ppat.1014350)
Supplement: S1 Raw Data — (XLSX) [file ppat.1014350.s011.xlsx]

## Sheet: Fig. 2B
	Figure 2B. qPCR
		Intracellular Ap				Released Ap
		CTL	Cyt. D	LaB		CTL	Cyt. D	LaB
		55.3304	46.5271	40.2244		11.0043	16.5642	19.5622
		73.5167	42.8137	50.5626		8.87656	17.3878	15.1369
		78.249	44	38.0546		8.05564	16.3362	22.3159
		65.3448	46.5271	39.1245		9.44794	17.6305	13.2691
		51.9841	45.8866	45.8866		9.06307	29.6508	25.2813
		50.2134	43.4113	44.3235		9.78112	14.2215	26.9087
		69.551	46.5271	43.4113		8.05564	21.7057	28.84
	Mean	63.46	45.28	41.99		9.371	19.12	21.86
	Std. Deviation	11.06	1.709	5.101		0.9911	4.798	5.521

## Sheet: Fig.3B_E
	Figure 3B.
	P44/Tub Ratios							VirB9/P44 Ratios
		Whole Cell Lysate			Released Ap in Supernatant				Whole Cell Lysate			Released Ap in Supernatant
		CTL	LaB		CTL	LaB			CTL	LaB		CTL	LaB
		1	0.75		0.069	0.12			1.2	1.79		0.05	0.594
		0.98	0.73		0.04	0.16			1	1.23		0.05	0.389
		1.02	0.7		0.06	0.145			1	1.5		0.1	0.53
	Mean	1	0.7267		0.05633	0.1417		Mean	1.067	1.507		0.06667	0.5043
	Std. Deviation	0.02	0.02517		0.01484	0.02021		Std. Deviation	0.1155	0.2801		0.02887	0.1049
	Figure 3E.
	Numbers of Ap per cell
		CTL	LaB
		46	14
		42	11
		41	7
		41	5
	Mean	42.5	9.25
	Std. Deviation	2.38	4.031

## Sheet: Fig.4B_D
	Figure 4B.	AnkA Peripheral Localization
		CTL	Gleevec
		88.37	16
		91.67	12.5
		93.1	10
		92.86	12.5
	Mean	91.5	12.75
	Std. Deviation	2.178	2.466
	Figure 4D.	Numbers of Ap per cell
		Intracellular Ap			Released Ap
		CTL	Glev		CTL	Glev
		34	20		3	9.4
		38.1	15.8		5	6.7
		39.3	20.7		5	10.7
		38.5	15		4.5	10
		37.3			4.1
	Mean	37.44	17.88		4.32	9.2
	Std. Deviation	2.054	2.891		0.8289	1.749

## Sheet: Fig.5C
	Figure 5C.
	P44/Tub Ratios
		Whole Cell Lysate				Released Ap in Supernatant
		CTL	Actn4	Gsn		CTL	Actn4	Gsn
		1	0.7	0.7		0.05	0.166	0.225
		1	0.9	0.8		0.055	0.177	0.1562
		1	0.528689	0.789366		0.045	0.215	0.1285
		1	0.8	0.7
	Mean	1	0.7322	0.7473		0.05	0.186	0.1699
	Std. Deviation	0	0.1583	0.05484		0.005	0.02571	0.04969
	VirB9/P44 Ratios
		Whole Cell Lysate				Released Ap in Supernatant
		CTL	Actn4	Gsn		CTL	Actn4	Gsn
		1	0.8	0.6		0.05	0.22	0.175
		1	1.13398	1.0485		0.055	0.2495	0.1235
		1	1.4	1.33826		0.045	0.23	0.15
	Mean	1	1.111	0.9956		0.05	0.233	0.015
	Std. Deviation	0	0.3006	0.372		0.005	0.015	0.0257

## Sheet: Fig.8C
	Figure 8C.	RT-qPCR
		EGFP	AnkA-N	AnkA-C	AnkA-FL
		1	1.17443	1.28687	1.17966
		0.819125	1.31441	1.27628	1.249
		0.980189	1.15252	1.11467	1.24038
	Mean	0.9331	1.214	1.226	1.223
	Std. Deviation	0.09921	0.08783	0.09651	0.03779

## Sheet: Fig. S1B_C
	Figure S1B.	BacLight Viability Assay				Figure S1C.	MTT cell viability assay
		CTL	Cyt.D				CTL	CytD	LaB
		4.444	4				1.5817	1.4465	1.3906
		4.524	4.324				1.3517	1.1687	1.42
		5.139	4.606				1.3216	1.2974	1.428
		5.2	4.933				1.2716	1.2644	1.3785
		5.967	5.179
		6.143	5.68			Mean	1.382	1.294	1.404
						Std. Deviation	0.1374	0.1152	0.02353
	Mean	5.236	4.787
	Std. Deviation	0.7074	0.6065

## Sheet: Fig.S2B
	Figure S2B.	Numbers of Ap per cell
		Control (Intracellular)							LaB (Intracellular)								Control (Released)							LaB (Released)
	Hours pt	Data					Mean	St.Dev	Data					Mean	St.Dev		Data					Mean	St.Dev	Data					Mean	St.Dev
	2	45	34	39.29	45	40.8	40.818	4.57708	40.63	45.5	33.18	50	33.89	40.64	7.28772		3.33	3	6.43	3.33	3.33	3.884	1.43041	11.11	10.5	8.75	8	8	9.272	1.44868
	5								33.64	38.08	44.09	52.27	42.19	42.054	6.98424									17.73	18.46	23.75	20	19.06	19.8	2.35959
	16	34	47	52.5			44.5	9.5	37.22	34.44	21.67			31.11	8.29261		4.44	3	1.67			3.03667	1.38536	34.44	36	38.89			36.4433	2.25788
	18	44.09	42.5	45			43.8633	1.26532	25	11.25	23.89			20.0467	7.63833		4.09	0.83	0.83	4.09		2.46	1.88216	46.67	40.5	45			44.0567	3.19134
	22								11.25	20	22.14			17.7967	5.76966									58.33	51	50.71			53.3467	4.31813
	24	40	44.44	46.25			43.5633	3.2159	16.11	14	11.25			13.7867	2.43701		4.5	1	5			3.5	2.17945	25.56	33.33	22.5	23.75		26.285	4.86176

## Sheet: Fig S2C
	Figure 4D.	Numbers of Ap per cell
		Intracellular Ap			Released Ap
		CTL	CytD		CTL	CytD
		43.8	52.5		3.1	11.3
		52.5	66		2.5	13.3
		76	63.8		3.8	17.5
		62	67.8		4	13.3
		52.5	52.5		4.2	17.5
			58.8			17.5
			64.2			15
	Mean	57.36	60.8		3.52	15.06
	Std. Deviation	12.25	6.303		0.705	2.523

## Sheet: Fig.S3B
	Figure S3B.	Numbers of Ap per cell
		Control (Intracellular)						Noc (Intracellular)						Control (Released)						Noc (Released)
	Hours pt	Data				Mean	St.Dev	Data			Mean	St.Dev		Data				Mean	St.Dev	Data			Mean	St.Dev
	2	68	57	57	66	62	5.83095	57	59	52	56	3.60555		13	5	9	10	9.25	3.30404	1	6	4	3.66667	2.51661
	5							45	67	59	57	11.1355								5	1	5	3.66667	2.3094
	18	44	56	55	56	52.75	5.85235	59	45	57	53.6667	7.57188		4	1	5	3	3.25	1.70783	3	1	2	2	1

## Sheet: Fig.S7A
	Figure S7A.	Numbers of Ap per cell (Effects on Ap internalization)
		CTL	CytD	C3T	Bleb	ML-7	Gleevec	Noc
		33.7	1.5	2.7	15.6	21.5	6.5	38.1
		43.4	0.5	3.1	11.6	20.3	6.3	30.5
		38.9	2.3	7.7	20.8	30.6	14	36.7
		36.7	0.8	10.1	18.1	31.7	13.7	31
		33	0.1		11
		38	0.2		11.9
		32.9
		39.7
		45.5
		41.6
		34.1
	Mean	37.95	0.9	5.9	14.83	26.03	10.13	34.08
	Std. Deviation	4.341	0.8509	3.604	4.015	5.955	4.304	3.887

[truncated: 2 more sheets: Fig.S7B, Fig.S7C]
